# Supplementary material for: Pronounced genetic differentiation in Fokienia hodginsii revealed by simple sequence repeat markers
Source: Ecol Evol. 2018 Oct 12;8(22):10938–51. doi: 10.1002/ece3.4560 (PMC6262914; doi:10.1002/ece3.4560)
Supplement: Supplementary file 2 [file ECE3-8-10938-s002.xlsx]

## Sheet: Sheet1
Summary of Chi-Square Tests for Hardy-Weinberg Equilibrium
Loci	FH015	FH17	FH020	FH036	FH042	FH049	FH089	FH127	FH173	FH204	FH210	FH217
GDQXD	-	-	-	-	0.016*	-	-	-	-	-	0.013*	-
JXSQS	0.016*	-	-	-	-	0.024*	-	0.021*	-	-	0.013*	-
JXJGS	-	-	-	-	-	-	-	-	-	-	0.008**	-
JXWZF	0.019*	-	-	0.040*	-	-	-	-	-	-	0.012*	-
JXMTS	-	-	-	-	-	-	-	-	-	-	-	-
HNMS	-	-	-	-	-	-	-	-	-	-	-	-
HNYY	-	-	-	-	-	-	-	0.025*	-	-	0.003**	-
ZJJD	-	-	-	-	-	-	-	0.016*	-	-	-	-
ZJFYS	-	0.007**	0.047*	-	0.049*	-	-	0.19*	-	-	0.032*	-
FJHBL	-	-	0.033*	-	-	-	-	-	-	-	-	-
FJDYS	-	-	0.038*	-	-	0.038*	-	0.005**	-	-	-	-
FJFHS	0.011*	-	-	0.015*	-	-	-	-	0.015*	-	-	-
FJMHS	-	0.036*	-	0.036*	-	-	-	0.020*	-	-	-	-
GXCWLS	0.018*	-	-	-	-	-	-	-	-	-	0.002**	-
GXDMS	-	-	-	-	-	-	-	-	-	-	-	-
GXHP	-	-	-	-	-	-	-	-	-	0.049*	-	-
GXHJ	-	-	-	-	-	-	-	0.040*	-	-	-	-
GXJX	-	-	0.011*	0.031*	-	-	0.000***	0.029*	0.003**	-	-	0.015*
YNLFZ	-	-	0.042*	-	-	-	-	-	0.041*	-	-	0.014*
GZYC	-	-	0.028*	-	0.013*	-	-	-	0.011*	-	0.009**	-
CQSMS	-	-	-	-	-	-	-	-	-	-	-	-
SCHGX	-	-	0.029*	-	-	-	0.029*	-	0.047*	-	-	-
V-PXB	-	-	-	0.034*	-	-	-	-	-	-	-	-
V-VB	-	-	-	-	-	-	-	-	-	-	0.010**	-
	-:monomorphic, * P<0.05, ** P<0.01, *** P<0.001
